# Supplementary material for: An optogenetic approach for regulating human parathyroid hormone secretion
Source: Nat Commun. 2022 Feb 9;13:771. doi: 10.1038/s41467-022-28472-9 (PMC8828854; doi:10.1038/s41467-022-28472-9)
Supplement: Supplementary file 4 — Source data [file 41467_2022_28472_MOESM4_ESM.xlsx]

## Sheet: Figure1
Figure 1
	Figure 1e														Figure 1i
	Insensitive					Sensitive										Sample	0.5mM	2.6mM	0.5mM
	Cell No.#	Change of potential(mV)	Trace			Cell No.#	Change of potential(mV)	Trace						PTH/total protein (pg/mg)		1	1.85527	1.7659	1.83493
	20180517-3	6.84				20180517-1	21.36									2	1.90542	1.84861	1.66507
	20180517-4	2.56				20180824-2	20.45									3	1.74017	1.55241	1.91568
	20180518-2	2.41				20180824-9	18.52									4	1.80246	1.65287	1.75242
	20180518-3	1.16				20180824-10	29									5	2.04579	1.74896	1.83698
	20180528-3	4.52				20180904-3	20.08									6	1.87248	1.55987	1.85242
	20180528-5	5.02				20200113-2	26.52
	20180613-4	0.49
	20180613-5	2.96
	20180613-7	0.37
	20180821-5	1.34
	20180823-1	5.58
	20180823-4	0.21
	20180823-6	1.71
	20180823-10	5.86
	20180518-6	2.14
	20180824-8	5.86
	20180829-1	3.23
	20180904-2	4.89
	20200110-2	3.85
	20200110-5	5.07
	20180830-11	5.49
	20180517-5	1.46
	20180821-2	4
	20180821-6	1.1
		Figure 1h
			time point mean
		non-respond cells	1	2	3	4	5	6	7	8	9	10	11	12	13	14	15	16	17	18	19	20	21	22	23	24	25	26	27	28	29	30
		cell-1	50.715	50.601	50.646	50.389	50.348	50.147	50.057	49.998	49.891	49.697	49.73	49.667	49.586	49.473	49.288	49.456	49.296	49.087	49.032	48.927	48.938	48.758	48.866	48.647	48.599	48.35	48.477	48.476	48.379	48.284
		cell-2	45.838	45.822	45.639	45.582	45.411	45.284	45.054	44.953	44.935	44.771	44.59	44.417	44.245	44.308	44.119	44.035	43.88	43.832	43.745	43.553	43.378	43.308	43.28	43.101	42.926	42.973	42.81	42.664	42.664	42.615
		cell-3	57.749	57.741	57.728	57.566	57.393	57.402	57.404	57.285	57.067	57.042	57.059	56.998	56.765	56.749	56.687	56.563	56.431	56.404	56.268	56.204	56.209	56.132	56.159	56.134	55.832	55.867	55.808	55.662	55.54	55.651
		cell-4	32.253	32.189	32.126	32.016	32.051	32.031	32.02	31.823	31.8	31.821	31.726	31.71	31.604	31.691	31.503	31.649	31.573	31.447	31.372	31.35	31.357	31.313	31.2	31.227	31.087	31.116	31.101	31.126	30.997	30.902
		cell-5	36.67	36.547	36.6	36.438	36.387	36.331	36.263	36.052	36.092	35.908	35.972	35.855	35.762	35.75	35.482	35.622	35.482	35.474	35.35	35.348	35.321	35.239	35.204	35.063	34.919	34.973	34.945	34.842	34.722	34.696
		cell-6	41.231	41.288	41.253	41.124	41.061	41.035	40.979	40.959	40.901	40.863	40.801	40.656	40.621	40.661	40.561	40.565	40.467	40.394	40.434	40.355	40.335	40.327	40.301	40.104	40.1	40.102	40.126	40.155	39.938	39.864
		cell-7	53.272	53.106	52.962	52.929	52.817	52.689	52.624	52.461	52.446	52.3	52.283	52.112	51.933	51.991	51.829	51.889	51.769	51.581	51.471	51.374	51.355	51.184	51.194	50.928	50.868	50.937	50.799	50.786	50.521	50.546
		cell-8	37.591	37.497	37.467	37.372	37.438	37.359	37.262	37.065	37.181	37.019	37.056	37.009	36.98	36.991	36.799	36.811	36.758	36.7	36.66	36.63	36.587	36.535	36.516	36.502	36.326	36.388	36.258	36.292	36.272	36.206
		cell-9	33.912	33.8	33.762	33.69	33.594	33.416	33.419	33.262	33.346	33.168	33.132	32.988	32.982	32.911	32.901	32.759	32.705	32.732	32.534	32.534	32.475	32.51	32.387	32.391	32.266	32.185	32.181	32.056	32.021	32.01
		cell-10	53.359	53.182	53.148	53.096	52.936	52.772	52.693	52.645	52.458	52.62	52.382	52.318	52.286	52.201	52.155	51.946	51.922	51.824	51.829	51.717	51.584	51.637	51.563	51.555	51.359	51.413	51.276	51.249	51.21	51.145
		cell-11	50.495	50.267	50.301	50.129	50.012	49.884	49.691	49.533	49.633	49.493	49.399	49.343	49.14	48.921	48.961	48.843	48.819	48.615	48.582	48.433	48.42	48.326	48.316	48.227	48.272	48.123	47.985	47.946	47.828	47.846
		cell-12	35.855	35.796	35.568	35.577	35.447	35.282	35.369	35.301	35.148	35.072	35.113	35.02	34.926	34.773	34.889	34.634	34.531	34.498	34.488	34.339	34.293	34.183	34.31	34.215	34.144	34.03	34.056	33.969	33.926	33.768
		cell-13	38.818	38.756	38.645	38.467	38.329	38.34	38.37	38.332	38.145	38.134	38.138	38.032	37.902	37.88	37.792	37.792	37.519	37.65	37.496	37.442	37.402	37.377	37.269	37.351	37.281	37.122	37.164	37.011	37.026	37.083
		cell-14	45.353	45.218	45.118	44.848	44.845	44.713	44.584	44.614	44.444	44.367	44.136	44.132	43.973	44.002	43.983	43.728	43.581	43.595	43.431	43.434	43.348	43.23	43.202	43.096	43.097	42.961	42.876	42.802	42.723	42.685
		cell-15	32.166	32.04	31.941	31.773	31.875	31.616	31.684	31.529	31.482	31.444	31.303	31.261	31.164	31.082	31.031	30.957	30.848	30.848	30.749	30.609	30.561	30.613	30.507	30.404	30.454	30.271	30.328	30.234	30.162	30.096
		cell-16	34.344	34.35	34.175	34.029	34.043	33.82	33.863	33.863	33.667	33.603	33.648	33.492	33.39	33.354	33.264	33.15	33.255	33.059	33.08	33.089	32.925	32.976	32.737	32.757	32.88	32.657	32.598	32.545	32.494	32.553
		cell-17	43.034	42.89	42.848	42.601	42.524	42.418	42.26	42.36	42.164	42.102	41.854	41.916	41.767	41.726	41.716	41.501	41.362	41.357	41.237	41.165	41.165	41.026	41.006	40.899	40.889	40.745	40.658	40.584	40.55	40.465
		cell-18	48.838	48.694	48.713	48.519	48.449	48.298	48.175	47.974	48.047	47.943	47.878	47.823	47.585	47.452	47.435	47.409	47.376	47.169	47.09	46.96	46.921	46.858	46.935	46.728	46.829	46.662	46.585	46.551	46.416	46.495
		cell-19	51.986	51.809	51.763	51.663	51.552	51.387	51.327	51.313	51.115	51.245	51.016	50.948	50.908	50.815	50.788	50.572	50.566	50.499	50.47	50.333	50.222	50.272	50.208	50.197	49.999	50.087	49.95	49.917	49.854	49.831
		cell-20	48.987	48.922	48.87	48.613	48.513	48.524	48.356	48.252	48.169	48.128	48.008	48	47.885	47.768	47.622	47.56	47.584	47.467	47.498	47.38	47.329	47.245	47.194	47.147	47.108	46.994	47.038	46.959	46.96	47.026
		cell-21	35.348	35.36	35.199	34.997	35.054	34.956	34.807	34.742	34.645	34.624	34.53	34.501	34.356	34.439	34.245	34.314	34.151	34.019	34.004	33.954	33.871	33.901	33.674	33.6	33.676	33.594	33.646	33.532	33.539	33.433
		cell-22	36.89	36.733	36.655	36.549	36.514	36.444	36.316	36.343	36.082	36.093	35.961	35.969	35.905	35.955	35.699	35.565	35.633	35.471	35.335	35.289	35.118	35.173	35.205	34.932	34.99	34.902	35.02	34.96	34.766	34.673
		cell-23	28.003	27.941	27.758	27.678	27.726	27.576	27.567	27.402	27.391	27.323	27.255	27.211	27.173	27.099	27.053	27.003	26.871	26.833	26.764	26.702	26.674	26.61	26.612	26.54	26.472	26.489	26.5	26.447	26.369	26.391
		cell-24	29.642	29.63	29.47	29.45	29.344	29.306	29.187	29.119	28.984	28.998	28.955	28.865	28.899	28.854	28.83	28.669	28.66	28.545	28.551	28.54	28.384	28.315	28.304	28.275	28.163	28.151	28.205	28.127	28.179	28.001
		cell-25	30.753	30.63	30.473	30.391	30.281	30.023	30.049	29.947	29.861	29.847	29.721	29.596	29.507	29.436	29.341	29.273	29.249	29.098	29.069	28.919	28.867	28.853	28.782	28.731	28.698	28.604	28.689	28.535	28.587	28.404
		cell-26	30.874	30.681	30.673	30.44	30.43	30.317	30.233	30.106	30.069	30.008	29.897	29.816	29.738	29.677	29.544	29.492	29.459	29.401	29.293	29.231	29.21	29.143	29.064	28.982	28.923	28.904	28.848	28.842	28.704	28.724
		cell-27	40.496	40.265	40.1	39.867	39.839	39.889	39.619	39.666	39.536	39.494	39.298	39.138	39.054	38.955	38.854	38.733	38.693	38.598	38.511	38.41	38.302	38.233	38.069	38.185	38.082	38.097	38.081	37.874	37.968	37.867
		cell-28	24.416	24.168	24.173	24.038	24.061	23.993	23.907	23.865	23.778	23.79	23.651	23.578	23.622	23.569	23.542	23.521	23.357	23.36	23.341	23.325	23.186	23.218	23.189	23.186	23.077	23.112	23.161	23.032	23.081	22.924
		cell-29	30.188	29.91	29.95	29.768	29.719	29.591	29.45	29.394	29.402	29.282	29.108	29.066	29.037	28.856	28.83	28.789	28.723	28.471	28.516	28.449	28.236	28.29	28.204	28.15	27.997	27.991	28.002	27.919	27.84	27.722
		cell-30	37.208	36.928	36.897	36.764	36.748	36.651	36.568	36.418	36.36	36.303	36.072	36.164	36.057	35.955	35.968	35.743	35.736	35.582	35.535	35.486	35.333	35.26	35.235	35.137	35.213	35.102	35.163	34.994	34.96	34.917
		cell-31	26.694	26.622	26.467	26.345	26.251	26.209	26.258	26.145	25.972	25.974	25.975	25.95	25.775	25.718	25.719	25.684	25.611	25.51	25.448	25.327	25.203	25.12	25.242	25.192	25.115	25.136	25.082	24.98	25.027	24.939
		cell-32	33.705	33.567	33.526	33.453	33.143	33.145	33.073	32.963	32.849	32.778	32.752	32.663	32.624	32.564	32.444	32.452	32.379	32.273	32.276	32.177	32.104	31.977	32.004	31.937	31.875	31.763	31.779	31.686	31.685	31.598
		cell-33	31.984	31.949	31.755	31.78	31.532	31.465	31.401	31.226	31.209	31.055	31.034	30.926	30.948	30.762	30.708	30.647	30.547	30.589	30.441	30.286	30.297	30.287	30.179	30.065	30.01	30.113	30.052	29.959	29.908	29.759
		cell-34	28.507	28.442	28.331	28.33	28.176	28.052	27.99	28.013	27.97	27.837	27.861	27.779	27.779	27.646	27.605	27.55	27.501	27.399	27.404	27.368	27.271	27.213	27.071	27.057	27.059	27.035	27.075	26.935	27.001	26.894
		cell-35	33.01	32.862	32.787	32.676	32.554	32.468	32.289	32.352	32.176	32.163	32.031	32.081	31.996	31.855	31.763	31.679	31.573	31.438	31.539	31.39	31.313	31.213	31.239	31.2	31.109	30.989	30.885	30.973	30.776	30.798
		cell-36	27.396	27.265	27.153	27.077	27.004	26.947	26.829	26.702	26.704	26.533	26.536	26.534	26.501	26.396	26.296	26.339	26.228	26.147	25.988	25.998	26.039	25.9	25.8	25.821	25.817	25.736	25.732	25.626	25.604	25.5
		cell-37	29.012	28.874	28.722	28.686	28.531	28.547	28.483	28.377	28.339	28.196	28.251	28.161	27.969	28.141	28.036	27.983	27.896	27.807	27.762	27.689	27.677	27.464	27.555	27.505	27.492	27.43	27.391	27.339	27.389	27.232
		cell-38	30.201	30.14	30.07	29.905	29.71	29.693	29.585	29.466	29.417	29.342	29.216	29.162	29.169	29.059	29.047	28.93	28.879	28.824	28.739	28.696	28.637	28.505	28.534	28.575	28.432	28.39	28.404	28.304	28.232	28.206
		cell-39	26.042	26.06	26.095	25.974	25.978	25.902	25.833	25.914	25.884	25.895	25.863	25.823	25.778	25.74	25.793	25.654	25.709	25.669	25.68	25.683	25.659	25.631	25.516	25.511	25.574	25.576	25.435	25.464	25.338	25.438
		cell-40	39.576	39.544	39.543	39.48	39.478	39.462	39.433	39.42	39.425	39.45	39.459	39.456	39.492	39.425	39.523	39.445	39.533	39.518	39.689	39.556	39.642	39.607	39.633	39.628	39.54	39.6	39.633	39.623	39.626	39.598
		cell-41	37.991	37.886	38.059	38.08	38.042	38.016	38.139	38.064	38.048	37.972	38.072	38.099	38.034	38.047	38.156	38.162	38.139	38.152	38.07	38.177	38.123	38.28	38.25	38.177	38.316	38.243	38.253	38.144	38.153	38.246
		cell-42	37.358	37.341	37.419	37.269	37.306	37.335	37.288	37.162	37.114	37.187	37.162	37.177	37.094	37.029	37.177	37.005	36.92	36.992	36.926	37.077	37.035	36.93	36.961	37.002	36.982	37.099	36.969	36.854	36.957	36.958
		cell-43	41.394	41.249	41.261	41.21	41.201	41.074	41.158	41.108	41.075	41.072	41.001	41.025	41.015	40.969	40.992	40.951	41.006	40.85	40.925	40.852	40.788	40.76	40.804	40.735	40.722	40.638	40.684	40.638	40.606	40.614
		cell-44	47.015	46.848	46.951	46.735	46.673	46.623	46.563	46.523	46.451	46.352	46.257	46.172	46.241	46.191	46.071	45.995	45.806	45.802	45.711	45.719	45.547	45.532	45.404	45.303	45.306	45.361	45.213	45.141	45.02	44.96
		cell-45	41.448	41.402	41.268	41.228	41.289	41.281	41.266	41.101	41.202	41.127	41.02	41.021	41.075	41.13	41.013	41.061	41.12	40.974	40.992	41.009	40.81	40.991	40.985	40.862	40.96	40.93	40.898	40.818	40.86	40.806
		cell-46	32.078	31.974	32.078	31.889	31.947	31.85	31.831	31.809	31.738	31.866	31.776	31.709	31.721	31.72	31.655	31.628	31.6	31.464	31.495	31.442	31.442	31.526	31.385	31.309	31.347	31.333	31.407	31.294	31.28	31.246
		cell-47	37.766	37.744	37.625	37.541	37.431	37.303	37.198	37.05	37.116	36.927	36.773	36.746	36.633	36.647	36.617	36.516	36.538	36.404	36.311	36.198	36.149	36.135	36.027	36	35.938	35.928	35.895	35.688	35.658	35.745
		cell-48	44.1	43.986	43.87	43.732	43.547	43.43	43.478	43.322	43.164	43.16	43.043	42.902	42.798	42.636	42.694	42.523	42.466	42.433	42.351	42.222	42.225	42.037	41.965	41.92	41.916	41.928	41.728	41.664	41.686	41.596
			time point mean
		respond cells	1	2	3	4	5	6	7	8	9	10	11	12	13	14	15	16	17	18	19	20	21	22	23	24	25	26	27	28	29	30
		cell-1	37.715	37.576	37.781	37.767	37.745	37.692	37.821	37.771	37.74	37.658	37.758	37.762	37.734	37.89	37.89	37.826	37.834	37.837	37.774	37.908	37.883	37.957	37.981	37.969	37.97	37.996	37.948	37.889	37.869	38.007
		cell-2	42.464	42.451	42.573	42.473	42.596	42.639	42.496	42.508	42.557	42.618	42.543	42.571	42.56	42.561	42.476	42.449	42.534	42.491	42.522	42.598	42.534	42.502	42.499	42.566	42.547	42.473	42.628	42.476	42.441	42.58
		cell-3	34.905	34.862	34.932	34.842	34.909	34.865	34.942	34.973	34.949	34.88	34.895	34.876	35.005	34.912	34.925	34.849	34.903	34.929	34.907	34.954	34.917	34.907	34.904	34.953	34.903	34.963	35.013	34.912	34.873	34.872
		cell-4	31.516	31.594	31.524	31.565	31.562	31.536	31.603	31.523	31.449	31.55	31.527	31.469	31.458	31.376	31.57	31.5	31.573	31.436	31.599	31.546	31.643	31.516	31.504	31.545	31.458	31.498	31.572	31.477	31.361	31.456
		cell-5	33.001	33.127	32.978	32.979	33.048	32.949	33.09	32.969	32.899	32.804	32.972	32.927	32.815	32.81	32.801	32.7	32.875	32.72	32.671	32.724	32.745	32.699	32.684	32.64	32.682	32.573	32.588	32.548	32.597	32.65

## Sheet: Figure2
	Figure 2e					Figure 2j
	Change of memebrane potential (mV)					PTH/total protein (pg/mg)
	Cell number	eYFP	ChETA
	1	0.1	1.86				ChETA				eYFP
	2	0.3	0.98				Data 1	Data 2	Data 3		Data1	Data 2	Data3
	3	0.5	2.45			BASE	1.59153	2.13864	2.24085		1.4364	1.92948	1.83343
	4	0.2	2.24			1h	0.630644	0.589309	0.849464		2.27484	1.73619	1.51737
	5	0.1	3.8			2h	1.7659	2.51685	1.95241		1.33493	1.66507	3.11567
	6	0.25	4			4h	2.35271	2.09542	2.14017		2.87957	2.47592	1.79745
	7	0.34	2.5			24h	4.91917	3.86197	4.35643		4.00059	3.47255	4.61553
	8	0.28	1.69
	9	0.17	0.9
	10	0.32	3.5
	Figure 2k									Figure 2l
	PTH/total protein (pg/mg)									PTH/total protein (pg/mg)
											ChETA				eYFP
		ChETA				eYFP					Data 1	Data 2	Data 3		Data1	Data 2	Data3
		Data 1	Data 2	Data 3		Data1	Data 2	Data3		BASE	1.06589	1.07685	1.22381		0.769356	0.79234	1.13653
	BASE	0.668164	0.639945	0.390644		0.549246	0.563999	0.424417		1h	0.747047	0.777713	1.06739		1.35433	1.21706	1.19916
	1h	0.44833	0.288517	0.726552		1.04421	0.878976	0.874593		2h	0.889547	1.15287	0.983722		1.07442	1.28478	1.52492
	2h	0.702753	0.748289	0.880768		0.901327	1.31048	1.61233		4h	1.27135	1.12842	1.01797		1.58847	1.32129	1.52734
	4h	1.43394	1.32063	1.15796		1.06605	1.23109	1.08659		24h	2.42497	1.3053	1.71194		2.26472	2.17536	2.11444
	24h	1.62571	1.5158	2.23753		2.36492	2.23166	2.16324

## Sheet: Figure3
	Figure 3c						Figure 3d						Figure 3e
			Calcium fluorescence						Calcium fluorescence				△F/F0
time (s)	Time point		Data 1	Data 2	Data 3		Time point		Data 1	Data 2	Data 3			eYFP	ChETA
0.3	1		26.076	31.658	23.766		1		17.763	19.907	21.549			3.762	22.571
0.6	2		26.056	31.757	23.771		2		17.774	19.873	21.491			0.052	20.857
0.9	3		26.033	31.636	23.724		3		17.785	19.929	21.561			0.61	16.22
1.2	4		25.978	31.537	23.881		4		17.81	19.892	21.482			1.923	17.75
1.5	5		25.98	30.935	24.035		5		17.819	19.894	21.57			1.486	25.143
1.8	6		25.992	31.691	23.924		6		17.81	19.936	21.589			10.144	19.664
2.1	7		25.923	31.452	23.994		7		17.812	19.893	21.58			8.398	17.973
2.4	8		25.978	31.473	24.053		8		17.753	19.918	21.518			7.216	21.459
2.7	9		26.124	31.166	24.131		9		17.773	19.965	21.532			5.197	25.64
3	10		27.824	31.136	24.057		10		17.801	19.923	21.475
3.3	11		38.054	45.88	30.888		11		18.591	19.977	22.253
3.6	12		40.549	44.758	30.861		12		20.882	21.127	24.617
3.9	13		40.429	41.091	29.916		13		19.934	24.941	24.045
4.2	14		39.132	42.778	29.883		14		20.002	23.935	23.755
4.5	15		40.687	45.196	30.347		15		19.559	23.12	23.387
4.8	16		38.331	43.645	29.812		16		19.923	23.003	22.916
5.1	17		35.355	42.454	29.444		17		19.476	22.396	23.218
5.4	18		38.12	44.06	29.463		18		19.305	22.835	22.959
5.7	19		36.112	43.002	30.221		19		19.205	22.172	23.328
6	20		35.104	41.799	30.45		20		19.193	22.728	22.712
6.3	21		25.401	35.893	24.34		21		18.89	19.932	21.605
6.6	22		25.299	30.377	24.315		22		17.84	19.901	21.584
6.9	23		25.323	30.362	24.349		23		17.905	19.933	21.537
7.2	24		25.304	30.339	24.31		24		17.884	19.913	21.56
7.5	25		25.229	30.37	24.385		25		17.808	19.957	21.581
7.8	26		25.256	30.349	24.39		26		17.811	19.913	21.547
8.1	27		25.222	30.355	24.306		27		17.771	19.884	21.54
8.4	28		25.223	30.284	24.326		28		17.816	19.871	21.565
8.7	29		25.263	30.27	24.375		29		17.834	19.857	21.624
9	30		25.84	30.212	24.293		30		17.859	19.881	21.572
9.3	31		31.683	34.131	29.051		31		18.691	21.314	22.499
9.6	32		33.694	39.452	31.965		32		19.626	23.2	23.449
9.9	33		33.219	40.135	32.102		33		19.119	23.65	23.274
10.2	34		34.523	40.73	32.004		34		20.395	23.037	23.27
10.5	35		36.748	40.061	32.066		35		19.967	24.17	24.036
10.8	36		35.132	39.505	32.082		36		19.695	23.566	23.693
11.1	37		34.808	39.837	32.09		37		19.979	24.673	23.521
11.4	38		35.243	39.642	32.274		38		19.923	23.813	23.577
11.7	39		36.683	38.893	31.787		39		19.881	23.948	24.833
12	40		34.828	38.75	31.264		40		19.674	23.411	23.711
12.3	41		28.721	33.285	24.685		41		17.872	20.269	21.56
12.6	42		24.964	29.815	24.67		42		17.82	19.918	21.626
12.9	43		24.902	30.001	24.705		43		17.82	19.913	21.563
13.2	44		24.923	29.973	24.648		44		17.811	19.875	21.593
13.5	45		24.893	29.929	24.735		45		17.887	19.949	21.531
13.8	46		24.884	30.024	24.751		46		17.86	19.94	21.55
14.1	47		24.804	29.87	24.651		47		17.926	19.907	21.584
14.4	48		24.779	29.79	24.701		48		17.849	19.93	21.616
14.7	49		24.796	29.771	24.796		49		17.885	19.931	21.592
15	50		24.782	28.832	24.64		50		17.895	19.975	21.523
	Figure 3f
		PKA (UL)
		Control						ETA						eYFP
		Data1	Data2	Data3	Data4	Data5		Data1	Data2	Data3	Data4	Data5		Data1	Data2	Data3	Data4	Data5
	Pre	369.794	335.683	333.891	380.309	399.587		376.963	333.353	343.151	412.575	406.765		334.906	338.61	334.369	382.645	375.624
	Post	350.319	329.411	302.528	323.462	326.543		142.368	132.75	138.007	150.283	157.167		328.156	331.143	326.842	313.144	330.541
	1h-post	325.468	330.008	287.474	433.683	444.176		418.72	345.48	356.114	523.667	527.503		360.176	292.91	288.191	464.24	464.24
	Figure 3g
	cAMP(pmol/ml)
		Control						ETA						eYFP
		Data1	Data2	Data3	Data4	Data5		Data1	Data2	Data3	Data4	Data5		Data1	Data2	Data3	Data4	Data5
	Pre	44.474	42.4826	44.474	45.1799	44.474		43.3621	41.4206	43.3621	44.0504	43.3621		42.032	40.032	43.6575	41.032	39.4254
	Post	42.3282	42.3282	41.677	42.3282	40.4329		31.5345	31.5345	31.0494	31.5345	30.1225		37.6352	39.8045	38.164	38.2826	36.1534
	1h-post	43.0637	44.6218	44.9474	44.5572	39.4865		38.7493	38.8516	40.0307	41.6218	42.8763		37.2234	39.2237	39.4448	39.7681	36.2867
	Figure 3h
	PLA2 (ng/ml)
		Control						ETA						eYFP
		Data1	Data2	Data3	Data4	Data5		Data1	Data2	Data3	Data4	Data5		Data1	Data2	Data3	Data4	Data5
	Pre	32.4561	32.889	21.4176	15.0246	16.7524		17.6007	17.1563	15.3708	18.2631	19.6355		15.1222	16.9463	17.4874	14.4301	16.4663
	Post	21.3582	17.9973	25.1926	21.1973	23.3836		75.1654	71.8815	74.6601	73.1841	77.1229		16.5856	14.5061	20.8633	17.7236	21.4501
	1h-post	16.0588	15.3316	18.205	28.4384	31.2156		25.3396	23.2929	20.1201	27.0364	27.9086		20.9885	24.728	14.9061	28.9776	31.3724
	Figure 3i
		AA(ng/ml)
			Control						ETA						eYFP
			Data1	Data2	Data3	Data4	Data5		Data1	Data2	Data3	Data4	Data5		Data1	Data2	Data3	Data4	Data5
		Pre	150.473	138.242	137.981	149.856	160.372		82.793	102.1	94.2753	137.037	73.5938		104.356	94.9125	135.911	120.55	163.447
		Post	164.119	157.035	164.119	99.5191	174.158		267.577	355.72	250.18	427.871	344.9		93.8376	80.9668	115.904	81.7491	129.506
		1h-post	202.583	188.902	180.464	164.914	177.383		142.188	0.077188	183.272	204.32	146.177		154.179	170.166	155.477	219.145	193.329
	Figure 3j
	12LO(ng/ml)
		Control						ETA						eYFP
		Data1	Data2	Data3	Data4	Data5		Data1	Data2	Data3	Data4	Data5		Data1	Data2	Data3	Data4	Data5
	Pre	1.89178	2.31068	2.39626	2.231	2.39626		1.75932	2.66619	1.63684	2.11984	1.78359		3.23559	3.82125	4.64133	2.5668	2.92017
	Post	2.30936	2.61322	2.49818	2.66584	2.57929		31.5683	24.3806	25.1858	13.8089	19.5626		0.713643	0.97738	1.15281	0.795743	1.16778
	1h-post	1.47067	2.06655	2.3972	1.8583	1.66472		0.807317	0.954808	1.28961	1.52769	0.769767		1.86472	1.36305	2.76825	3.67836	1.52568
	Figure 3k
	15LO(pg/ml)
		Control						ETA						eYFP
		Data1	Data2	Data3	Data4	Data5		Data1	Data2	Data3	Data4	Data5		Data1	Data2	Data3	Data4	Data5
	Pre	67.9865	77.2941	96.1883	94.7841	97.6347		65.9316	56.9153	62.2345	55.9588	45.9248		77.963	114.849	106.809	40.7669	106.809
	Post	47.3743	54.8791	45.8082	51.8018	53.2961		335.067	267.833	291.832	227.434	208.772		70.097	55.7398	52.5728	92.5281	100.574
	1h-post	113.821	69.3811	85.3152	147.463	203.639		121.395	99.2357	69.0812	73.9864	72.2757		65.0615	64.3976	50.8949	63.1097	40.1973

## Sheet: Figure4
	Figure 4j
	PTH (pg/ml)
		eYFP							ChETA
		Data1	Data2	Data3	Data4	Data5			Data1	Data2	Data3	Data4	Data5	Data6	Data7
	S	0	0.626	0	0	0			0	0	0.804	0	0	0	0
	B	0.5	0.4	1.974	1.8	1.735			0.84	0.968	0.936	0.689	0.456	0.5	1.886
	0	0.369	0.436	2.456	1.964	2.047			1.14	1.384	0.8	0.9	1.718	0.894	0.635
	1	2.342	3.128	3.746	3.567	2.894			1.376	0.564	2	0.9	1.8	0.345	0.754
	2	2.122	2.612	4.088	3.257	3.894			2.102	1.008	1.65	1.628	0.934	0.875	1.066
	4	3.844	4.998	4.228	3.245	3.751			4.934	3.104	2.838	2.318	0.494	3.668	4.538
	6	1.834	3.824	5.222	5.678	6.475			5.31	2.66	5	0.458	3.642	4.492	6.526
	24	6.326	6.936	6.686	7.124	6.475			7.542	5.832	4.89	6.18	7.564	5.454	7.126
	Figure 4k
	Protein (mg/ml)
		eYFP							ChETA
		Data1	Data2	Data3	Data4	Data5			Data1	Data2	Data3	Data4	Data5
	S	3.53152	3.58837	3.4579	4.24786	3.44055			4.75385	4.61172	3.3837	3.57131	3.63954
	B	2.86695	3.7305	3.18411	3.32685	4.06025			3.95791	3.36096	3.65091	4.4235	3.5372
	0	3.33254	2.76401	3.71357	3.67934	3.14492			3.64522	3.35528	4.29274	3.66917	3.27568
	1	2.98573	2.83792	4.2208	3.04259	3.4235			4.48664	3.16198	3.39507	4.32177	2.75832
	2	3.17712	4.29366	3.16838	4.60016	3.16617			3.49457	3.73539	4.33802	3.89959	3.36321
	4	3.2428	4.15523	3.66639	3.30848	3.35226			3.33037	4.04576	3.26469	3.66971	3.49457
	6	3.12239	4.19514	3.71881	3.47267	4.33745			3.58214	3.8777	4.59309	3.64782	3.68066
	24	4.71671	3.58214	3.50912	3.47267	3.8777			3.8777	3.96527	3.82296	4.18033	2.78304

## Sheet: Figure5
	Figure 5b										Figure 5g
	PTH (pg/ml)									PTH (pg/ml)		eYFP							ChETA
	Rat	Control	SHPT									Data1	Data2	Data3	Data4	Data5	Data6		Data1	Data2	Data3	Data4	Data5	Data6
	1	23.56	86.7925								B	106.708	101.972	143.772	136.096	129.024	69.392		74.084	136.552	79.56	130.524	99.288	192.652
	2	18.56	93.1034								A0	111.334	112.755	116.821	125.181	146.145	114.49		91.9383	110.954	111.389	105.255	90.9522	133.512
	3	35.8	64								A5	146.145	141.279	99.7578	175.011	167.472	105.378		95.4514	71.1762	97.5975	98.2343	90.938	77.4359
	4	28.94	95.9276								A15	96.3486	161.583	144.102	116.5	136.275	175.011		77.0943	77.5099	99.4708	89.8975	101.276	93.0724
	5	30.45	97.5708								A30	105.549	80.2798	112.411	173.405	103.159	178.027		82.4191	114.482	106.751	116.948	169.823	163.149
											Figure 5h
	Figure 5f									Calcium mM		eYFP							ChETA
	transfection specificity				transfection efficiency							Data1	Data2	Data3	Data4	Data5	Data6		Data1	Data2	Data3	Data4	Data5	Data6
	eYFP	ChETA			eYFP	ChETA					B	2.57759	1.77231	2.47529	2.34327	2.65847	2.36473		2.38004	2.51481	2.21379	2.63033	2.59149	2.74956
	95.098	86.7925			0.48678	0.4042					A0	2.97252	2.45766	2.6659	2.45547	2.437	2.44539		3.04457	2.34377	2.40078	2.4008	2.36714	2.40264
	93.813	93.1034			0.50748	0.47649					A5	2.89164	2.50696	2.33301	2.48111	2.28513	2.37314		2.38589	2.50243	2.33834	2.26911	2.58309	2.8274
	91.8605	95.9276			0.88104	0.26222					A15	2.51735	2.27139	2.25802	2.44068	2.17347	2.38885		2.68376	2.2699	2.14498	2.47146	2.47013	2.26594
	86.7925	97.5708			0.79008	0.5					A30	2.43411	2.97811	2.71214	2.74178	3.01266	2.12192		2.09215	1.60924	2.09215	1.41634	2.40982	1.33939
	93.1034	86.0656			0.31492	0.63322
	95.9276	80.2469			0.24471	0.54756
	97.5708	91.1458			0.70529	0.28308
	86.0656	92.3077			0.31698	0.65964
	80.2469	86.0465			0.60656	0.43534
	91.1458	88.5817
	92.3077	86.1654
	86.0465	89.4292
	88.5817	77.9874
	86.1654	73.7705
	89.4292	83.6207
	77.9874	85.1852
	83.6207	76.3158
	85.1852	81.4815

## Sheet: Figure6
	Figure 6d
	PTH (pg/ml)
		Control						ChETA						eYFP
		Data1	Data2	Data3	Data4	Data5		Data1	Data2	Data3	Data4	Data5		Data1	Data2	Data3	Data4	Data5
Trial1	Base	20.5999	20.5121	20.2426	20.4363	19.7632		18.8439	19.7918	19.3371	19.5369	20.1575		21.6545	20.9692	19.7953	22.0766	19.8386
	Pre	20.5999	20.4901	20.039	18.9418	20.0248		19.2273	18.7258	19.3371	21.5748	20.5293		22.5602	22.7331	19.3514	19.9593	19.704
	2h	20.1273	20.9633	19.5575	20.2561	19.7641		13.8194	13.8194	15.7541	12.4631	15.4259		21.8867	21.2296	20.8516	20.5563	19.0976
	4h	20.535	20.556	20.2561	19.7636	19.5575		21.9743	22.3005	18.739	17.7181	17.7438		23.8277	19.1829	22.7219	18.9561	20.6249
Trial2	Base	20.058	21.062	20.4601	20.6104	20.2601		20.6673	20.2678	21.1306	20.0606	21.6823		22.9716	22.7933	21.443	22.0025	20.1873
	Pre	20.5385	20.5815	19.4009	18.575	18.9799		19.0958	19.376	17.726	18.1751	18.3155		21.476	18.4285	22.7135	20.9833	19.706
	2h	20.6852	20.4348	20.2545	19.5612	21.6136		20.7502	18.521	19.3478	21.0974	18.2955		20.002	22.2751	21.5898	20.9814	20.1454
	4h	20.6031	20.4953	19.5576	19.4366	20.2198		21.1535	20.598	19.5703	20.6694	19.6899		22.005	21.8192	20.9826	22.9481	20.6211
	Figure 6h
	PTH (pg/ml)		eYFP							ChETA
		Data1	Data2	Data3	Data4	Data5	Data6			Data1	Data2	Data3	Data4	Data5	Data6
	B	39.1706	39.1154	38.5816	40.1266	41.138	41.7179			35.8029	37.4616	43.5173	40.0795	42.2299	43.857
	A0	38.8682	39.3644	40.7838	43.7025	51.0212	39.97			31.3402	37.8224	37.9706	35.8797	35.053	41.7203
	A5	30.7426	49.3223	34.8268	61.0986	58.4669	28.7948			32.5377	24.2627	33.2693	30.9991	26.3965	17.6435
	A15	34.5177	29.6396	56.4108	40.6718	47.5753	49.1076			26.2801	26.3742	33.9078	30.6444	31.7267	26.4217
	A30	50.4498	28.0268	39.2443	28.5622	36.014	54.1577			40.2422	30.9267	36.3894	53.2319	39.8655	42.905
	Figure 6i
	Calcium (mM)		eYFP							ChETA
		Data1	Data2	Data3	Data4	Data5	Data6			Data1	Data2	Data3	Data4	Data5	Data6
	B	1.73714	1.71075	1.67367	1.45685	1.47507	1.48199			1.70654	1.71041	1.86842	1.65559	1.94775	1.60206
	A0	1.83208	1.63844	2.56727	2.90098	2.57267	2.73626			2.64771	2.84277	2.16743	3.4043	3.20696	2.18496
	A5	1.93593	2.46131	2.62033	2.91807	2.61362	2.68809			2.18847	1.73475	2.839	2.96501	2.31267	3.17803
	A15	2.15935	1.98826	2.61135	2.73312	2.23898	2.06657			1.87114	1.57355	1.48696	1.71328	1.71236	1.57081
	A30	1.62961	1.98541	1.80809	1.82786	2.32444	2.24604			1.80884	1.63757	1.45033	1.81335	1.74032	1.69695

## Sheet: Figure7
	Figure 7b
	PTH (pg/ml)
		ChETA						PTG
Day1		Data1	Data2	Data3	Data4	Data5		Data1	Data2	Data3	Data4	Data5
	B	35.215	37.5631	35.8029	37.4616	43.5173		36.1234	38.355	31.616	35.1397	33.7659
	A5	17.8353	18.0139	27.6278	26.8412	25.0704		30.2133	27.3563	39.8036	47.4117	27.469
	A10	23.3669	28.7701	31.7049	19.1793	27.9013		29.5128	36.5666	33.023	43.2063	44.4102
	A15	33.8871	40.0911	32.5454	35.4955	43.6565		29.9352	31.1678	35.8804	40.8285	32.4152
Day3	B	39.2468	37.7419	36.621	38.4081	41.2144		36.6846	38.3782	31.5868	33.2077	33.9026
	A5	18.1835	31.0179	28.1598	28.1308	24.1537		29.9975	27.1609	39.5193	35.8821	20.3228
	A10	22.4263	29.324	30.0434	21.8207	28.6312		40.2234	36.3768	32.7871	42.8977	29.7679
	A15	34.5487	40.8631	33.1721	36.179	34.8372		29.7214	23.9951	35.6241	40.5369	18.2836
	Figure 7d
	Bone density (g/cm3)								BV(CM3)
	Cortical bone								Cortical bone
	Sample	Control	PTG	ChETA				Sample	Control	PTG	ChETA
	1	1.33052	1.28047	1.2866				1	0.72726	0.63547	0.62655
	2	1.31314	1.27647	1.29525				2	0.65975	0.62515	0.60952
	3	1.35122	1.27189	1.27037				3	0.6854	0.56614	0.50657
	4	1.35148	1.28192	1.23447				4	0.6775	0.57942	0.58542
	5	1.34147	1.25471	1.25635				5	0.6457	0.5861	0.6748
	Figure 7e
		Bone density (g/cm3)
		Trabecular bone					BV/TV(%)
	Sample	Control	PTG	ChETA		Sample	Control	PTG	ChETA
	1	0.25965	0.14254	0.19708		1	10.7387	11.3003	12.8216
	2	0.22428	0.18749	0.18459		2	13.3016	8.75416	11.5554
	3	0.23641	0.15213	0.21175		3	13.3016	10.4382	13.5243
	4	0.24157	0.16843	0.25773		4	12.8645	7.52716	14.0848
	5	0.26547	0.15487	0.24158		5	14.6485	7.254	14.9672
		TbN(1/mm)					Tbsp (mm)
	Sample	Control	PTG	ChETA		Sample	Control	PTG	ChETA
	1	2.97357	1.97114	2.05967		1	0.19428	0.25731	0.23439
	2	2.45322	1.92026	1.8296		2	0.22532	0.26223	0.23466
	3	2.52145	1.42816	2.20991		3	0.20147	0.30714	0.25156
	4	2.64721	1.66517	2.15379		4	0.24241	0.31356	0.20359
	5	2.74147	1.51475	2.88617		5	0.25147	0.28964	0.25631
	Figure 7h					Figure 7i
		Ob/TV (N/mm2)					Osteoclast/TV (N/mm2)
	Sample	Control	PTG	ChETA		Sample	Control	PTG	ChETA
	1	46.6133	20.0919	56.2574		1	21.6708	37.1911	15.2161
	2	44.3272	15.6257	27.325		2	27.6132	27.2989	23.5294
	3	43.7544	29.2069	26.0735		3	32.0726	48.415	17.599
	4	40.1838	20.1454	75.8267		4	26.1577	30.2788	13.586
	5	39.3802	22.4154	69.1233		5	39.907	42.2349	21.6158
	6	44.5791	17.3451	83.7112		6	19.6265	43.4549	18.9567
	Figure 7j						Figure 7k					Figure 7l
		Mineral apposition rate (MAR)					Rankl (pg/ml)					OPG (pg/ml)
	Sample		Control	PTG	ChETA		Sample	Control	PTG	ChETA		Sample	Control	PTG	ChETA
	1		0.670638	0.320052	0.848307		1	1171.45	2837.44	532.152		1	396.195	826.656	1336.47
	2		0.715625	0.492448	0.982162		2	514.155	1638.29	916.971		2	608.856	717.378	2029.84
	3		0.714648	0.79401	1.04759		3	1297.36	1116.97	108.162		3	737.517	289.311	1513.81
	4		1.01543	0.778841	0.596419		4	163.347	1429.76	1687.14		4	222.645	754.938	1307.86
	5		1.00169	0.445964	0.88431		5	620.007	3220.55	745.476		5	509.715	204.078	2473.92
	6		0.782096	0.532031	0.766927
	7		1.00169	0.619141	1.03431
	8		1.22708	0.691992	0.595443
	9		0.941146	0.784766	0.686003
	10		1.01198	0.686003	0.683919
	11		0.782096	0.61582	0.848307
	12		0.752344	0.816732	0.875651

## Sheet: FigureS2
Figure S2d																			Figure S2g
																			PTH (pg/mg)
Time (s)	Time point	cell-1	cell-2	cell-3	cell-4	cell-5	cell-6	cell-7	cell-8	cell-9	cell-10	cell-11	cell-12						Sample	0.5mM	2.6mM	0.5mM
0.3	1	22.679	16.055	15.742	12.381	15.985	12.754	13.978	13.236	9.06	6.864	9.655	19.208						1	0.819672	0.64173	0.794747
0.6	2	22.523	16.071	15.602	12.247	15.728	12.393	13.548	12.689	8.628	6.55	9.237	18.347						2	0.843953	0.687246	0.819196
0.9	3	22.417	16.155	15.55	12.253	15.605	12.429	13.433	12.614	8.521	6.45	9.239	18.214						3	0.77815	0.606181	0.77065
1.2	4	22.265	16.136	15.731	12.234	15.625	12.441	13.308	12.536	8.423	6.409	9.157	18.043						4	0.78284	0.693412	0.807849
1.5	5	22.076	16.205	15.677	12.287	15.492	12.339	13.181	12.403	8.39	6.295	9.054	17.942						5	0.773216	0.687246	0.760716
1.8	6	21.999	16.174	15.646	12.251	15.375	12.308	13.044	12.266	8.419	6.285	8.961	17.844						6	0.803342	0.642198	0.793342
2.1	7	21.756	16.139	15.58	12.22	15.253	12.227	12.888	12.21	8.255	6.233	8.935	17.677
2.4	8	21.414	15.91	15.509	12.144	15.037	12.138	12.743	12.099	8.175	6.101	8.751	17.532
2.7	9	20.831	15.494	15.04	11.762	14.553	12.028	12.539	11.948	8.167	6.07	8.639	17.366
3	10	20.54	15.306	14.792	11.545	14.289	13.363	12.352	15.805	8.23	6.476	8.721	17.596						FigureS2f
3.3	11	29.823	28.899	37.752	30.569	25.2	30.817	23.161	34.903	24.061	17.464	22.885	48.233						Time (s)	cell-1	cell-2	cell-3
3.6	12	34.934	34.03	41.122	33.333	30.268	32.697	44.352	38.695	39.226	24.961	36.07	58.234						0.3	22.679	16.055	15.742
3.9	13	35.328	35.424	42.535	34.295	31.049	33.163	46.442	39.59	40.777	25.942	37.462	59.2						0.6	22.523	16.071	15.602
4.2	14	35.502	35.773	42.628	34.223	30.991	32.928	46.102	39.018	40.408	25.618	36.874	58.788						0.9	22.417	16.155	15.55
4.5	15	35.37	35.691	42.38	33.811	31.007	32.769	45.725	38.508	39.916	25.244	36.364	58.407						1.2	22.265	16.136	15.731
4.8	16	35.087	35.434	42.123	33.588	30.958	32.558	45.287	38.124	39.481	25.036	35.767	58.045						1.5	22.076	16.205	15.677
5.1	17	34.752	35.029	41.753	33.057	30.521	32.32	44.799	37.567	38.923	24.736	35.259	57.708						1.8	21.999	16.174	15.646
5.4	18	34.433	34.464	41.286	32.511	30.328	32.21	44.49	37.112	38.332	24.423	34.92	57.35						2.1	21.756	16.139	15.58
5.7	19	34.126	34.005	40.748	32.162	30.01	32.069	44.186	36.654	37.894	24.097	34.4	57.013						2.4	21.414	15.91	15.509
6	20	33.783	33.598	40.363	31.689	29.876	31.883	43.778	36.141	37.467	23.811	34.04	56.72						2.7	20.831	15.494	15.04
6.3	21	33.432	33.035	39.79	31.152	29.471	31.698	43.305	35.701	36.971	23.547	33.667	56.301						3	20.54	15.306	14.792
6.6	22	33.219	32.647	39.44	30.819	29.112	31.448	42.887	35.275	36.561	23.236	33.189	55.966						3.3	29.823	28.899	37.752
6.9	23	32.942	32.293	38.939	30.429	28.864	31.275	42.476	34.786	36.205	23.043	32.88	55.631						3.6	34.934	34.03	41.122
7.2	24	32.66	31.891	38.557	29.913	28.521	31.037	42.07	34.257	35.68	22.715	32.486	55.274						3.9	35.328	35.424	42.535
7.5	25	32.382	31.355	38.058	29.598	28.239	30.833	41.663	33.876	35.194	22.44	32.09	54.938						4.2	35.502	35.773	42.628
7.8	26	32.941	32.151	39.13	30.384	28.737	30.613	41.227	33.432	34.75	22.222	31.636	54.59						4.5	35.37	35.691	42.38
8.1	27	33.053	32.313	39.214	30.453	28.724	30.374	40.82	32.937	34.366	21.863	31.335	54.238						4.8	35.087	35.434	42.123
8.4	28	32.705	31.813	38.761	29.862	28.331	30.275	40.346	32.495	33.964	21.609	30.895	53.909						5.1	34.752	35.029	41.753
8.7	29	32.296	31.304	38.23	29.506	27.954	30.001	39.75	32.089	33.461	21.355	30.625	53.613						5.4	34.433	34.464	41.286
9	30	31.98	30.731	37.66	28.987	27.595	29.738	39.519	31.741	33.093	21.06	30.317	53.24						5.7	34.126	34.005	40.748
9.3	31	19.88	14.871	14.495	11.22	13.88	11.64	17.221	15.891	11.794	7.673	10.224	22.386						6	33.783	33.598	40.363
9.6	32	19.535	14.663	14.194	11.062	13.57	11.661	17.188	15.879	11.728	7.635	10.177	22.318						6.3	33.432	33.035	39.79
9.9	33	19.22	14.574	14.212	11.075	13.462	11.57	17.188	15.804	11.68	7.583	10.182	22.204						6.6	33.219	32.647	39.44
10.2	34	19.23	14.509	14.166	11.026	13.432	11.572	17.068	15.733	11.569	7.581	10.139	22.164						6.9	32.942	32.293	38.939
10.5	35	19.182	14.453	14.035	10.916	13.398	11.716	17.11	15.809	11.608	7.618	10.198	22.243						7.2	32.66	31.891	38.557
10.8	36	19.569	14.886	14.33	11.185	13.552	12.9	18.75	17.35	12.608	8.45	11.344	24.472						7.5	32.382	31.355	38.058
11.1	37	19.045	14.55	14.001	10.895	13.296	12.818	18.671	17.258	12.529	8.353	11.182	24.366						7.8	32.941	32.151	39.13
11.4	38	18.442	14.233	13.625	10.576	12.971	12.736	18.537	17.107	12.382	8.34	11.114	24.194						8.1	33.053	32.313	39.214
11.7	39	18.257	14.184	13.574	10.525	12.812	12.704	18.469	17.037	12.256	8.246	11.188	24.017						8.4	32.705	31.813	38.761
12	40	18.082	14.157	13.604	10.324	12.74	12.716	18.184	17.013	12.147	8.224	11.068	23.841						8.7	32.296	31.304	38.23
																			9	31.98	30.731	37.66
																			9.3	19.88	14.871	14.495
																			9.6	19.535	14.663	14.194
																			9.9	19.22	14.574	14.212
Figure S2c																			10.2	19.23	14.509	14.166
																			10.5	19.182	14.453	14.035
																			10.8	19.569	14.886	14.33
																			11.1	19.045	14.55	14.001
																			11.4	18.442	14.233	13.625
																			11.7	18.257	14.184	13.574
																			12	18.082	14.157	13.604

## Sheet: FigureS3
		Figure S3a
				eYFP				ChETA
		PatientNo.	Data1	Data2	Data3		Data1	Data2	Data3
		1	2.27484	1.73619	1.51737		0.630644	0.589309	0.849464
		2	1.20133	1.51048	1.61233		0.702753	0.748289	0.980768
		3	1.07442	1.28478	1.52492		0.889547	1.15287	0.983722
		4	3.11	2.156	3.5		1.252	1.46	2.12
		5	2.744	2.508	1.946		0.63	1.338	0.932
		6	3.888	3.78	4.77		1.648	2.13	1.604
		7	1.87482	1.74568	1.31737		0.730644	0.889309	0.649464
		8	1.07442	1.38478	1.22492		0.689547	1.15267	0.685722
		Figure S3b
		PTH (pg/ml)
		Sample	eYFP	ChETA
		1	0.799273	0.64718
		2	0.804643	0.61475
		3	0.789128	0.693354
		4	0.825492	0.607286
		5	0.891901	0.623564
		6	0.928103	0.70413
		Figure S3c
					Control						100nm cinacalcet						1000nm cinacalcet
		PTH (pg/ml)			Data1	Data2	Data3	Data4	Data5		Data1	Data2	Data3	Data4	Data5		Data1	Data2	Data3	Data4	Data5
				Pre	10.1543	9.39477	9.41951	9.39477	9.66561		9.89721	9.91508	9.66218	9.90614	9.83519		10.4101	10.4875	10.334	10.4101	10.3057
				1h-post	18.0318	18.3489	17.7902	18.372	18.372		11.0162	11.0162	11.2606	11.0789	11.1317		8.51969	8.38502	8.27487	8.406	8.36414
				4h-post	30.9039	29.1189	30.2453	31.6699	31.6231		30.0892	30.4391	31.3236	30.849	31.5392		31.6141	30.3774	30.4953	32.6305	31.0285

## Sheet: FigureS4
	Figure S4a		uninfected cells								Figure S4b		ChETA cells
			Calcium fluorescence										Calcium fluorescence
		time (s)	Data 1	Data 2	Data 3	Data 4	Data 5					time (s)	Data 1	Data 2	Data 3
		0.3	16.862	17.447	19.215	16.682	16.303					0.3	26.076	31.658	23.766
		0.6	16.834	17.419	19.261	16.699	16.334					0.6	26.056	31.757	23.771
		0.9	16.832	17.425	19.248	16.707	16.251					0.9	26.033	31.636	23.724
		1.2	16.766	17.385	19.191	16.68	16.276					1.2	25.978	31.537	23.881
		1.5	16.841	17.447	19.236	16.664	16.294					1.5	25.98	30.935	24.035
		1.8	16.829	17.445	19.259	16.651	16.339					1.8	25.992	31.691	23.924
		2.1	16.798	17.358	19.162	16.638	16.367					2.1	25.923	31.452	23.994
		2.4	17.007	17.382	19.225	16.664	16.296					2.4	25.978	31.473	24.053
		2.7	16.616	17.441	19.318	16.574	16.335					2.7	26.124	31.166	24.131
		3	15.096	17.603	19.783	16.682	16.537					3	27.824	31.136	24.057
		3.3	14.317	18.177	20.826	17.499	18.041					3.3	38.054	45.88	30.888
		3.6	19.415	18.24	21.28	17.776	19.253					3.6	40.549	44.758	30.861
		3.9	18.973	18.342	21.692	17.731	18.432					3.9	40.429	41.091	29.916
		4.2	16.483	18.153	21.381	17.549	18.435					4.2	39.132	42.778	29.883
		4.5	18.661	18.258	21.565	17.972	19.631					4.5	40.687	45.196	30.347
		4.8	17.883	18.478	22.034	18.157	20.059					4.8	38.331	43.645	29.812
		5.1	18.48	18.618	22.463	17.904	19.903					5.1	35.355	42.454	29.444
		5.4	18.205	18.677	22.263	17.996	19.875					5.4	38.12	44.06	29.463
		5.7	20.135	18.665	22.249	17.989	19.897					5.7	36.112	43.002	30.221
		6	23.004	18.54	22.386	18.066	19.928					6	35.104	41.799	30.45
		6.3	16.8	17.38	19.195	16.573	16.116					6.3	25.401	35.893	24.34
		6.6	16.838	17.335	19.164	16.69	16.31					6.6	25.299	30.377	24.315
		6.9	16.801	17.355	19.244	16.537	16.159					6.9	25.323	30.362	24.349
		7.2	16.835	17.389	19.231	16.569	16.192					7.2	25.304	30.339	24.31
		7.5	16.892	17.397	19.241	16.546	16.101					7.5	25.229	30.37	24.385
		7.8	16.831	17.365	19.215	16.565	16.183					7.8	25.256	30.349	24.39
		8.1	16.845	17.359	19.284	16.57	16.227					8.1	25.222	30.355	24.306
		8.4	16.79	17.345	19.256	16.594	16.15					8.4	25.223	30.284	24.326
		8.7	16.801	17.337	19.197	16.622	16.175					8.7	25.263	30.27	24.375
		9	16.839	17.337	19.162	16.538	16.145					9	25.84	30.212	24.293
		9.3	14.451	17.933	20.354	17.297	17.871					9.3	31.683	34.131	29.051
		9.6	17.934	18.569	22.183	18.157	20.068					9.6	33.694	39.452	31.965
		9.9	16.722	18.436	22.037	18.087	19.905					9.9	33.219	40.135	32.102
		10.2	17.17	18.45	21.807	17.684	19.193					10.2	34.523	40.73	32.004
		10.5	18.694	18.819	23.013	18.34	20.738					10.5	36.748	40.061	32.066
		10.8	18.319	18.956	23.236	18.634	21.309					10.8	35.132	39.505	32.082
		11.1	18.202	18.674	22.732	18.413	21.219					11.1	34.808	39.837	32.09
		11.4	19.132	18.696	23.026	18.353	21.136					11.4	35.243	39.642	32.274
		11.7	20.282	18.963	23.546	18.356	21.413					11.7	36.683	38.893	31.787
		12	25.404	18.597	22.508	18.262	20.558					12	34.828	38.75	31.264
		12.3	16.87	17.268	19.547	16.548	16.06					12.3	28.721	33.285	24.685
		12.6	16.643	17.246	19.146	16.572	16.104					12.6	24.964	29.815	24.67
		12.9	16.782	17.247	19.155	16.478	16.058					12.9	24.902	30.001	24.705
		13.2	16.818	17.291	19.208	16.578	16.025					13.2	24.923	29.973	24.648
		13.5	16.737	17.266	19.228	16.481	15.963					13.5	24.893	29.929	24.735
		13.8	16.796	17.248	19.188	16.531	16.073					13.8	24.884	30.024	24.751
		14.1	16.755	17.235	19.15	16.539	16.046					14.1	24.804	29.87	24.651
		14.4	16.77	17.308	19.171	16.586	16.044					14.4	24.779	29.79	24.701
		14.7	16.74	17.199	19.059	16.528	16.11					14.7	24.796	29.771	24.796
		15	16.727	17.295	19.092	16.537	16.002					15	24.782	28.832	24.64

[truncated: 8 more sheets: FigureS5, FigureS6, FigureS7, FigureS8, FigureS11, FigureS14, FigureS15, FigureS16]
